# Supplementary material for: Interactions of the Greater Ontong Java mantle plume component with the Osbourn Trough
Source: Sci Rep. 2016 Nov 21;6:37561. doi: 10.1038/srep37561 (PMC5116616; doi:10.1038/srep37561)
Supplement: Supplementary Table [file srep37561-s2.xls]

## Sheet: Supplementary Table
Supplementary Table. Compositions of Pb-Hf isotopes and Re-Os isotopes of Site U1365 basalts. Initial values subscripted by 't' are corrected to the age of 103.7 Ma according to age-corrected CHUR values. The number in parentheses indicate analytical error (2σ), the error of (187Os/188Os)t is propogated from uncertainties of 187Os/188Os and the calculated regression age. Major and trace element c…
Sample	Re(ppb)	Os (ppt)	187Os (ppt)	188Os (ppt)	187Re/188Os	187Os/188Os	206Pb/204Pb	(206Pb/204Pb)t	208Pb/204Pb	(208Pb/204Pb)t	207Pb/204Pb	(207Pb/204Pb)t	176Hf/177Hf	(176Hf/177Hf)t	ƐHft	SiO2	TiO2	Al2O3	TFe2O3	MnO	MgO	CaO	Na2O	K2O	P2O5	LOI	TOTAL	Cr	V	Co	Ni	Rb	Sr	Y	Zr	Nb	Ba	La	Ce	Pr	Nd	Sm	Eu	Gd	Tb	Dy	Ho	Er	Tm
2R-1-W 65/69	0.957779	1.54477	1.07928	0.20166	2985 (24)	5.352 (0.060)	18.3711	18.1453	38.4148	38.294	15.6399	15.6292	0.283069	0.283023	8.85988	49.5	1.45	15.32	10.22	0.14	7.43	12.3167	2.73	0.07	0.14025	0.69972	100.017	354.31	276.87	44.4274	50.2505	0.552224	149.43	25.5044	87.1625	2.02665	3.64897	3.29	10.9104	1.81512	9.76445	3.32954	1.26668	4.2984	0.78068	5.04408	1.06203	3.07836	0.483933
3R-3-W 112/116	0.762809	3.82999	0.935027	0.500014	959 (7)	1.870 (0.025)	18.4414	18.3445	38.0451	38.0001	15.5543	15.5497	0.283054	0.283004	8.19431	47.989	1.12	17.32	8.81	0.13	7.93	11.8997	2.53	0.07	0.094875	1.64	99.5336	291.41	232.05	40.0631	73.1306	0.909908	157.96	20.2713	64.4339	1.25278	5.29641	2.21382	7.34594	1.29114	7.09929	2.51434	0.979654	3.30977	0.612191	3.99979	0.842905	2.45322	0.389846
4R-2-W 88/92	0.940383	4.69488	1.14781	0.612818	964 (10)	1.873 (0.029)	18.1534	18.0468	38.1757	38.118	15.6008	15.5957	0.283062	0.283012	8.50365	48.87	1.37	15.37	10.46	0.17	8.23	11.9506	2.62	0.08	0.119625	0.738965	99.9792	286.65	268.88	44.1923	63.1377	1.09154	135.16	24.522	81.3379	1.6849	10.4498	2.88288	9.8294	1.65618	9.02284	3.13056	1.19614	4.08945	0.753459	4.90304	1.0338	3.00038	0.480469
4R-2-W 88/92 (replicate)	0.928023	4.96813	1.10186	0.648485	923 (9)	1.699 (0.031)
5R-4-W 144/149	0.924492	1.31102	1.04374	0.171161	3395 (47)	6.098 (0.143)	18.6761	18.5394	38.6213	38.5591	15.5959	15.5894	0.283012	0.282953	6.41753	48.7	1.02	15.49	9.49	0.15	8.96	12.0218	2.34	0.07	0.086625	1.67933	100.008	389.38	240.28	44.0341	94.1165	0.56786	97.18	20.3472	53.85	0.937195	3.01491	1.76165	6.00158	1.09407	6.14623	2.28699	0.909444	3.15478	0.596233	3.96143	0.846465	2.5003	0.397568
6R-1-W 26/30	0.887082	1.66008	0.990654	0.216726	2573 (44)	4.571 (0.130)	18.3547	18.2749	37.7805	37.7435	15.4567	15.4529	0.283091	0.283032	9.18906	47.981	1	15.325	9.62	0.16	9.51	11.859	2.21	0.08	0.0825	1.79748	99.625	383.73	241.26	44.4087	99.5017	0.798073	95.15	19.6936	51.5858	0.868896	5.95056	1.6899	5.75935	1.04912	5.87837	2.19484	0.885487	3.01988	0.571914	3.80636	0.809472	2.38895	0.38038
7R-1-W 41/45	0.746617	3.65502	0.875216	0.477217	983 (8)	1.834 (0.032)	18.2973	18.2585	37.9985	37.9797	15.5473	15.5455	0.283082	0.283024	8.90578	47.648	0.87	18.437	8.36	0.13	8.5	12.4794	2.14	0.05	0.070125	0.999201	99.6838	299.75	191.29	40.9834	97.2904	0.831027	114.52	17.2644	45.2189	0.741035	3.15529	1.45014	4.96552	0.913568	5.16665	1.95389	0.803057	2.6566	0.501889	3.3322	0.709485	2.08954	0.331731
R-4-W 0/4	0.646843	4.52157	0.807284	0.59012	689 (5)	1.368 (0.015)	18.1206	18.0852	38.1146	38.0985	15.5748	15.5731	0.283096	0.283037	9.36194	47.3	0.74	19.9	7.4	0.12	8.21	12.7439	2	0.05	0.061875	1.29818	99.8239	282.63	165.02	38.1355	101.924	0.815702	118.22	14.8271	37.6779	0.631058	16.467	1.20668	4.14878	0.75904	4.39296	1.63689	0.715877	2.26993	0.429534	2.83421	0.601866	1.77523	0.282543
8R-2-W 49/53	0.769899	3.61563	0.920166	0.472122	1025 (10)	1.949 (0.015)	18.3746	18.3319	37.9205	37.904	15.5292	15.5272	0.283063	0.283004	8.21686	47.51	0.88	17.71	8.71	0.14	9.14	12.0523	2.18	0.06	0.070125	1.1988	99.6512	305.47	204.04	43.518	111.756	0.717021	110.2	17.7123	45.5175	0.753405	4.23061	1.4541	4.96274	0.916522	5.20692	1.98371	0.829556	2.729	0.514106	3.41506	0.72743	2.15039	0.339087
9R-1-W 84/88	1.5594	3.26435	1.7716	0.426172	2300 (15)	4.157 (0.041)	18.5814	18.3948	38.0721	37.936	15.5402	15.5313	0.28308	0.283024	8.91398	49.7632	1.81	13.722	13.062	0.2	6.653	11.1725	2.657	0.09	0.169125	0.219868	99.5187	118.45	369.84	43.3604	53.1401	0.484557	107.57	36.153	109.794	2.6069	9.44508	3.89085	13.0623	2.17837	11.8357	4.16596	1.50796	5.66379	1.05783	7.0509	1.51287	4.52376	0.724302
10R-1-W 46/50	1.55588	3.22014	1.76867	0.420412	2326 (17)	4.207 (0.050)	18.5083	18.458	38.0872	38.0506	15.5303	15.5279	0.283089	0.283034	9.26336	49.56	2.016	13.865	13.255	0.19	6.22	10.8216	2.72	0.55	0.235125	0.12	99.5527	232.67	377.45	44.3136	55.358	0.345236	118.06	36.9517	112.641	2.69815	8.86412	3.9931	13.3353	2.22512	12.1329	4.29338	1.55749	5.75982	1.08585	7.25852	1.55655	4.64063	0.739898
12R-1-W 19/23	1.47632	6.28692	1.83584	0.820673	1131 (13)	2.237 (0.035)	18.4767	18.3021	37.9541	37.8291	15.5094	15.5011	0.283084	0.283027	9.0272	50.13	1.92	13.96	12.39	0.21	6.8	11.2183	2.71	0.09	0.177375	0.379924	99.9856	129.33	391.84	45.3452	55.4534	0.443094	107.91	37.0181	113.637	2.68033	11.5572	3.984	13.4177	2.2467	12.267	4.29058	1.55714	5.80591	1.08326	7.24778	1.55731	4.64839	0.754486
12R-4-W 60/64	1.48785	3.36597	1.75121	0.43945	2128 (17)	3.985 (0.041)	18.5514	18.4014	37.9839	37.874	15.5252	15.5181	0.283092	0.283035	9.31796	49.56	1.87	13.63	12.98	0.23	6.89	11.3607	2.55	0.14	0.169125	0.17982	99.5596	115.13	401.46	44.8871	56.0322	1.08898	107.24	37.5745	114.137	2.6326	8.0395	3.93851	13.1038	2.2198	12.2775	4.33111	1.57154	5.91676	1.09947	7.38063	1.57422	4.71854	0.758802
[truncated: 6 more columns]
